# Supplementary material for: Transcranial static magnetic field stimulation of the supplementary motor area decreases corticospinal excitability in the motor cortex: a pilot study
Source: Sci Rep. 2024 Mar 19;14:6597. doi: 10.1038/s41598-024-57030-0 (PMC10951294; doi:10.1038/s41598-024-57030-0)
Supplement: Supplementary file 1 — Supplementary Information. [file 41598_2024_57030_MOESM1_ESM.xlsx]

## Sheet: SMA_data
code	date	gender	HEM M1	day of the week	Month	RMT - 0,05 mV	0,2 mV	1mV	SICI pre	SICF pre	RMT - 0,05 mV post	RMT %change	0,2 mV post	1mV post	1mV %change	SICI post	SICF post	% SICI pre	% SICI post	% SICF pre	% SICF post	FDI pre	FDI POST1	FDI POST2	FDI POST3	TOT FDI	P0 %change	P15 %change	P30 %change	EXT pre	EXT POST1	EXT POST2	EXT POST3	Norm FDI POST1	Norm FDI POST2	Norm FDI POST3	TOT norm FDI		Norm EXT POST1	Norm EXT POST2	Norm EXT POST3	TOT norm ECR
SMA1_L	2019-12-17	0	L	2	12	45.88	50.49	54.32	65.13	42.56	50.16	0.0932868	50.29	60.74	0.118189	59.61	44.29	-28.9958	-18.5325	15.7061	11.9308	0.883443	0.496211	0.326141	0.591975	0.471442	-43.8322	-63.0829	-32.9923	0.157191	0.0866088	0.0813447	0.150406	0.561678	0.369171	0.670077	0.533642	0.533642	0.550979	0.51749	0.956836	0.675101
SMA2_L	2019-12-18	1	L	3	12	39.8	39.47	46.18	46.94	37.57	38.91	-0.0223618	39.71	45.64	-0.0116934	44.45	39.58	-18.9258	-11.9365	4.81378	0.327373	1.70285	0.827337	1.2282	1.19549	1.08367	-51.4146	-27.8739	-29.795	1.78094	0.972961	1.46433	1.0631	0.485854	0.721261	0.70205	0.636388	0.636388	0.546319	0.822223	0.596929	0.655157
SMA3_R	2020-01-23	0	R	4	1	49.23	49.8	83.26	65.55	45.88	50.1	0.0176722	54.04	74.95	-0.0998078	49.12	44.1	-31.6265	9.10437	7.87149	18.3938	1.10596	1.04261	1.18956	1.45703	1.22973	-5.72845	7.55884	31.7431	1.3539	1.45683	1.68824	1.46274	0.942715	1.07559	1.31743	1.11191	1.11191	1.07603	1.24695	1.08039	1.13446
SMA4_R	2020-01-29	0	R	3	1	48.75	54.79	57.86	69.08	42.57	47.18	-0.0322051	55.46	62.28	0.0763913	66.04	45.09	-26.0814	-19.0768	22.3033	18.6982	0.808828	1.2342	0.703924	0.866857	0.934994	52.5915	-12.9699	7.17448	0.601985	0.625631	0.419022	0.398346	1.52591	0.870301	1.07174	1.15599	1.15599	1.03928	0.696067	0.661721	0.799023
SMA5_L	2020-01-30	0	L	4	1	35.72	36.09	40.52	40.1	33.9	36.28	0.0156775	38.66	39.94	-0.0143139	37.23	30.52	-11.1111	3.69891	6.06816	21.0554	1.36807	1.45578	1.90753	2.14353	1.83561	6.41102	39.4321	56.6824	2.60486	1.68291	2.82507	2.16278	1.06411	1.39432	1.56682	1.34175	1.34175	0.646065	1.08454	0.830284	0.853629
SMA6_R	2020-02-12	1	R	3	2	47.7	48.88	53.49	75.97	43.76	48.71	0.021174	53.47	56.31	0.0527201	74.82	41.81	-55.4214	-39.9289	10.4746	21.8066	1.07385	0.20254	0.939036		0.570788	-81.1389	-12.5541		0.751277	0.323527	0.374313		0.188611	0.874459		0.531535	0.531535	0.430636	0.498236		0.464436
SMA6_L	2020-02-19	1	L	3	2	41.52	43.86	51.58	52.92	38.91	43.94	0.0582852	43.89	52.02	0.00853044	100	38.33	-20.6566	-127.842	11.2859	12.668	3.46011	2.44613	1.75785	1.51497	1.90632	-29.305	-49.1966	-56.2161	0.870066	0.559855	0.463367	0.828735	0.70695	0.508034	0.437839	0.550941	0.550941	0.643463	0.532566	0.952497	0.709508
SMA7_L	2020-02-20	0	L	4	2	51.55	53.69	56.58	60.9	46.06	52.25	0.013579	57.07	57.02	0.0077766	67.67	45.15	-13.4289	-18.5737	14.2112	20.8866	0.778158	0.33314	0.603938	0.701614	0.546231	-57.1886	-22.3888	-9.83646	0.307215	0.179337	0.310837	0.237768	0.428114	0.776112	0.901635	0.701954	0.701954	0.583749	1.01179	0.773944	0.789827
SMA7_R	2020-02-26	0	R	3	2	49.38	53.24	59.4	54.67	44.87	50.72	0.0271365	51.67	60.36	0.0161616	62.28	46.53	-2.68595	-20.5342	15.7213	9.94775	1.51308	1.03123	1.01624	1.1402	1.06256	-31.8454	-32.8367	-24.644	1.01506	0.560277	0.82076	0.854991	0.681546	0.671633	0.75356	0.702246	0.702246	0.551965	0.808583	0.842305	0.734284
SMA1_R	2020-03-05	0	R	4	3	53.5	56.61	59.64	51.57	46.53	48.8	-0.0878505	53.24	58.53	-0.0186117	66.75	40.89	8.90302	-25.3757	17.806	23.1968	1.49134	0.940704	1.5296	0.837316	1.10254	-36.9221	2.56559	-43.8547	0.282837	0.179983	0.247204	0.158707	0.630779	1.02566	0.561453	0.739296	0.739296	0.636349	0.874017	0.561125	0.690497
SMA8_L	2020-03-11	0	L	3	3	46.36	51.67	55.24	50.55	44.64	47.4	0.0224331	49.38	55.35	0.00199131	58.74	44.08	2.1676	-18.955	13.6056	10.7331	0.77272	1.00382	0.91777	0.616566	0.846054	29.9079	18.7713	-20.2085	1.21103	1.47398	1.00526	1.34654	1.29908	1.18771	0.797915	1.0949	1.0949	1.21712	0.830083	1.11189	1.05303
SMA10_L	2020-05-11	1	L	1	5	39.63	40.91	45.36	63.1	35.29	46.63	0.176634	47.62	61.78	0.361993	61.76	50.06	-54.241	-29.6934	13.7375	-5.1239	1.18153	1.60463	1.57649	1.99064	1.72392	35.81	33.4282	68.4801	1.41624	0.934845	1.30279	1.24482	1.3581	1.33428	1.6848	1.45906	1.45906	0.66009	0.919891	0.87896	0.819647
SMA9_R	2020-05-11	0	R	1	5	45.49	48.03	52.73	57.3	45.59	46.63	0.0250605	47.62	61.78	0.171629	61.76	50.06	-19.3004	-29.6934	5.08016	-5.1239	1.65902	0.413371	0.357401	1.01594	0.595569	-75.0835	-78.4572	-38.763	1.09716	0.667699	0.920178	0.592941	0.249165	0.215428	0.61237	0.358988	0.358988	0.608572	0.838693	0.540434	0.662566
SMA11_L	2020-05-12	0	L	2	5	45.96	55.86	58.38	70.91	49.83	46.36	0.00870322	49.83	52.31	-0.103974	62.73	46.04	-26.9424	-25.888	10.7948	7.60586	1.46148	1.1974	1.03943	0.585978	0.940939	-18.0688	-28.8777	-59.905	0.617688	0.370941	0.345103	0.39418	0.819312	0.711223	0.40095	0.643828	0.643828	0.600532	0.558701	0.638155	0.599129
SMA2_R	2020-05-12	1	R	2	5	38.46	42.23	47.28	46.26	35.33	39.19	0.0189808	41.4	47.74	0.00972927	47.32	36.38	-9.54298	-14.2995	16.3391	12.1256	1.4282	2.1413	1.782	2.15971	2.02767	49.9298	24.7719	51.219	1.57874	1.04903	1.14394	1.13423	1.4993	1.24772	1.51219	1.41974	1.41974	0.664474	0.724591	0.718437	0.702501
SMA11_R	2020-05-22	0	R	5	5	46	47.6	54.79	52.52	40.62	45.49	-0.011087	47.84	54.13	-0.012046	55.32	39.8	-10.3361	-15.6355	14.6639	16.806	1.13969	0.632533	1.07572	0.927516	0.878591	-44.4996	-5.61258	-18.6168	1.02896	0.755829	0.929881	0.679667	0.555004	0.943874	0.813832	0.770903	0.770903	0.734558	0.903711	0.660539	0.766269
SMA3_L	2020-06-15	0	L	1	6	60.07	62.9	95.53	74.52	54.35	55.65	-0.0735808	60.24	100	0.0467916	71.23	51.34	-18.4738	-18.2437	13.593	14.7742	1.27528	0.900218	0.828156	0.937241	0.888538	-29.4101	-35.0608	-26.507	2.10912	1.02054	1.26402	1.10225	0.705899	0.649392	0.73493	0.69674	0.69674	0.483869	0.59931	0.522613	0.535264
SMA4_L	2020-06-15	0	L	1	6	54.62	54.5	57.24	66.79	52.29	55.01	0.00714024	55.08	60.7	0.0604472	66.58	48.41	-22.5505	-20.8787	4.05505	12.1097	0.764862	0.72226	0.25205	0.505483	0.493264	-5.56996	-67.0464	-33.9119	0.229726	0.174306	0.100881	0.10083	0.9443	0.329536	0.660881	0.644906	0.644906	0.758757	0.439135	0.438915	0.545602
SMA5_R	2020-06-15	0	R	1	6	32.6	34.72	36.3	23.57	27.81	30.28	-0.0711656	31.71	32.98	-0.0914601	24.02	26.53	32.1141	24.251	19.9021	16.3355	1.20111	1.35766	1.55278	1.63474	1.51506	13.0338	29.2783	36.1024	0.606766	0.492981	1.00747	0.758591	1.13034	1.29278	1.36102	1.26138	1.26138	0.812473	1.6604	1.25022	1.24103
SMA12_R	2020-06-22	1	R	1	6	45.12	45.55	48.6	48.31	38.68	45.49	0.00820035	45.88	45.16	-0.0707819	49.05	40.5	-6.05928	-6.90933	15.0823	11.7262	3.13174	2.2418	3.27015	3.052	2.85465	-28.4169	4.4195	-2.5461	0.611079	0.521576	0.683472	0.651149	0.715831	1.0442	0.974539	0.911522	0.911522	0.853533	1.11847	1.06557	1.01252
SMA13_L	2020-06-23	0	L	2	6	44.74	43.75	49.05	64.93	36.16	41.07	-0.0820295	43.73	47.88	-0.0238532	59.68	34.15	-48.4114	-36.4738	17.3486	21.9072	1.96538	1.24267	1.09172	1.00847	1.11428	-36.7723	-44.4528	-48.6882	1.69636	0.894272	1.41673	1.07943	0.632277	0.555472	0.513118	0.566956	0.566956	0.527171	0.835157	0.636319	0.666216
SMA10_R	2020-06-23	1	R	2	6	42.26	43.63	54.89	61.71	36.06	40.65	-0.0380975	41.87	73.31	0.33558	56.6	34.75	-41.4394	-35.1803	17.3504	17.005	0.984538	0.987076	0.919195	0.929159	0.945143	0.2578	-6.63694	-5.62489	1.12292	0.972041	1.01546	1.12111	1.00258	0.933631	0.943751	0.959987	0.959987	0.865637	0.904305	0.998387	0.922777
SMA8_R	2020-06-23	0	R	2	6	39.68	43.62	49.13	54.35	32.26	38.22	-0.0367944	40.35	55.08	0.121107	46.06	34.97	-24.5988	-14.1512	26.0431	13.3333	1.34053	0.77093	0.758967	1.46272	0.997538	-42.4905	-43.3829	9.11526	1.35735	1.16396	1.29468	0.988617	0.575095	0.566171	1.09115	0.74414	0.74414	0.857527	0.953834	0.728346	0.846569
SMA14_R	2020-06-24	0	R	3	6	44.87	48.87	57.94	84.19	44.07	43.48	-0.0309784	55.24	66.61	0.149638	79.25	42.56	-72.2734	-43.4649	9.82198	22.9544	0.724136	0.73495	0.571833	0.924662	0.743815	1.49329	-21.0324	27.6917	0.925578	1.22559	0.563868	1.09735	1.01493	0.789676	1.27692	1.02718	1.02718	1.32414	0.609207	1.18558	1.03964
SMA15_L	2020-06-25	1	L	4	6	55.37	61.44	73.31	82.14	54.25	57.02	0.0297995	63.85	68.38	-0.0672487	98.36	50.63	-33.6914	-54.0486	11.7025	20.7048	1.38236	0.655723	0.973419	0.490005	0.706382	-52.565	-29.5828	-64.553	1.66652	0.899858	1.24994	0.776449	0.47435	0.704172	0.35447	0.510998	0.510998	0.539963	0.75003	0.46591	0.585301
SMA16_R	2020-06-30	0	R	2	6	43.26	42.22	43.72	75.32	37.1	39.84	-0.0790569	41.76	41.87	-0.0423147	55.99	37.7	-78.3989	-34.0757	12.127	9.72222	2.28457	1.38764	1.43615	0.577836	1.13387	-39.2604	-37.1371	-74.707	1.26539	0.800791	1.12157	0.833555	0.607396	0.628629	0.25293	0.496318	0.496318	0.632844	0.886344	0.658736	0.725974
SMA17_L	2020-07-02	0	L	4	7	37.18	38.6	39.23	47.35	31.04	37.87	0.0185584	39.58	41.52	0.0583737	47.73	34.62	-22.6684	-20.5912	19.5855	12.5316	0.518082	0.18219	0.273773	0.929304	0.461756	-64.8337	-47.1564	79.374	0.301849	0.337672	0.262426	0.569131	0.351663	0.528436	1.79374	0.89128	0.89128	1.11868	0.869393	1.88548	1.29118
SMA12_L	2020-07-09	1	L	4	7	32.44	32.63	37.41	33.33	29.29	31.31	-0.0348335	36.29	37.23	-0.00481155	34.47	31.6	-2.14527	5.01516	10.236	12.9237	2.35789	1.32444	1.68507	0.558111	1.18921	-43.8295	-28.5348	-76.3301	0.5507	0.355825	0.433555	0.196945	0.561705	0.714652	0.236699	0.504352	0.504352	0.646132	0.78728	0.357627	0.597013
SMA9_L	2020-07-09	0	L	4	7	43.71	50.21	51.67	61.12	41.15	43.46	-0.00571951	45.6	48.83	-0.0549642	50.02	44.19	-21.7287	-9.69298	18.0442	3.09211	2.0218	1.38895	2.15605	1.20889	1.58463	-31.3014	6.63997	-40.2073	2.09351	1.26916	1.46246	1.34279	0.686986	1.0664	0.597927	0.783771	0.783771	0.606237	0.698569	0.641409	0.648738
SMA17_R	2020-07-09	0	R	4	7	40.32	43.09	43.15	51.57	35.16	40.66	0.00843254	42.7	45.49	0.0542294	56.73	35.29	-19.6797	-32.8571	18.4033	17.3536	1.34858	0.523097	0.650747	1.17457	0.782805	-61.2112	-51.7457	-12.9029	0.620143	0.599925	1.04842	0.259461	0.387888	0.482543	0.870971	0.580467	0.580467	0.967398	1.69061	0.418389	1.02546
SMA18_R	2020-07-16	1	R	4	7	43.86	43.86	46	53.39	37.85	42.68	-0.0269038	44.45	49.8	0.0826087	57.72	36.53	-21.7282	-29.8538	13.7027	17.8178	1.52337	1.22374	1.46175	0.931285	1.20559	-19.6691	-4.04552	-38.867	0.181149	0.349717	0.306864	0.337199	0.803309	0.959545	0.61133	0.791394	0.791394	1.93055	1.69399	1.86145	1.82866
SMA15_R	2020-07-30	1	R	4	7	64.76	63.01	90.28	64.85	56.33	69.1	0.0670167	70.58	85.92	-0.0482942	64.77	58.4	-2.92017	8.23179	10.6015	17.257	1.62609	2.97835	1.98806	1.87117	2.27919	83.1597	22.26	15.0712	1.19375	1.04441	1.12953	0.95578	1.8316	1.2226	1.15071	1.40164	1.40164	0.874896	0.9462	0.800653	0.873916
SMA14_L	2020-08-06	0	L	4	8	54.69	58.34	67.33	70.8	52.07	58.74	0.0740538	62.32	78.95	0.172583	73.33	54.58	-21.3576	-17.6669	10.7473	12.4198	1.61749	1.48339	1.4056	2.06214	1.65038	-8.29028	-13.1001	27.4901	0.330393	0.117925	0.330367	0.177032	0.917097	0.868999	1.2749	1.02033	1.02033	0.356923	0.999921	0.53582	0.630888
SMA16_L	2020-08-07	0	L	5	8	44.45	47.4	50.43	48.83	36.38	36.84	-0.171204	49.28	50.72	0.00575055	51.34	40.77	-3.01688	-4.18019	23.2489	17.2687	1.34407	0.683782	0.624781	0.477722	0.595428	-49.1259	-53.5156	-64.457	0.79402	0.349793	0.576838	0.440074	0.508741	0.464844	0.35543	0.443005	0.443005	0.440534	0.726478	0.554235	0.573749
SMA13_R	2020-10-01	0	R	4	10	45.2	46.65	60.07	75.66	40.67	45.46	0.00575221	49.34	56.25	-0.0635925	61.44	39.48	-62.1865	-24.5237	12.8189	19.9838	1.86745	1.25444	2.14985	1.41317	1.60582	-32.8262	15.1222	-24.326	1.76072	1.65099	1.15226	1.70652	0.671738	1.15122	0.75674	0.8599	0.8599	0.937678	0.654428	0.969217	0.853775
SMA18_L	2020-10-07	1	L	3	10	42.34	43.72	52.73	56.3	38.58	41.76	-0.0136986	42.57	51.02	-0.0324294	45.36	38.03	-28.774	-6.55391	11.7566	10.6648	1.54767	1.05588	1.46464	1.20117	1.24056	-31.7759	-5.36472	-22.3886	0.412389				0.682241	0.946353	0.776114	0.801569	0.801569
SMA19_L	2020-10-27	1	L	2	10	43.49	50.02	57.53	55.46	43.03	42.41	-0.0248333	46.59	54.82	-0.0471059	47.28	40.06	-10.8756	-1.481	13.9744	14.0159	1.12817	1.54461	1.95311	1.76487	1.7542	36.9132	73.122	56.4369	0.721985	0.914388	0.814236	1.03478	1.36913	1.73122	1.56437	1.55491	1.55491	1.26649	1.12777	1.43324	1.27584
SMA19_R	2020-11-13	1	R	5	11	43.62	45.49	50.42	49.52	42.7	46.04	0.0554791	48.05	47.62	-0.0555335	54.01	39.94	-8.85909	-12.4037	6.13322	16.8783	1.35673	1.42489	0.933464	1.01809	1.12548	5.02365	-31.1975	-24.9602	0.837911	0.914982	0.905604		1.05024	0.688025	0.750398	0.829553	0.829553	1.09198	1.08079		1.08638
SMA20_R	2021-01-20	1	R	3	1	42.7	45.55	63.76	74.45	35.39	40.67	-0.047541	40.66	59.74	-0.0630489	61.39	36.73	-63.4468	-50.9838	22.3052	9.66552	1.17719	1.20785	1.18319	1.66552	1.35218	2.60408	0.509414	41.4829	0.664927	0.88092	0.801493	0.877075	1.02604	1.00509	1.41483	1.14865	1.14865	1.32484	1.20539	1.31905	1.28309
SMA20_L	2021-01-26	1	L	2	1	41.87	47.06	69.85	94.93	40.55	40.86	-0.0241223	49.34	64.21	-0.0807445	92.54	43.15	-101.721	-87.5557	13.8334	12.5456	0.939967	1.123	0.868998	0.977605	0.989868	19.4724	-7.55013	4.00423	0.903229	1.01686	0.870946	1.20549	1.19472	0.924499	1.04004	1.05309	1.05309	1.1258	0.964259	1.33465	1.14157
